# Supplementary material for: CCSD(T) Rotational Constants for Highly Challenging C5H2 Isomers—A Comparison between Theory and Experiment
Source: Molecules. 2023 Sep 9;28(18):6537. doi: 10.3390/molecules28186537 (PMC10537648; doi:10.3390/molecules28186537)
Supplement: Supplementary file 1 [file molecules-28-06537-s001.zip]

Archive with 1 entries (1 files):
- molecules-2558595-supplementary.pdf
